# Supplementary material for: A Phenomenological Approach to Medication Adherence in Elderly Patients: A Qualitative Study
Source: Healthcare (Basel). 2024 Sep 25;12(19):1925. doi: 10.3390/healthcare12191925 (PMC11476112; doi:10.3390/healthcare12191925)
Supplement: Supplementary file 1 [file healthcare-12-01925-s001.zip]

Archive with 1 entries (1 files):
- healthcare-3186531-supplementary.pdf
